# Supplementary material for: Adherence to a Vegetarian Diet and Diabetes Risk: A Systematic Review and Meta-Analysis of Observational Studies
Source: Nutrients. 2017 Jun 14;9(6):603. doi: 10.3390/nu9060603 (PMC5490582; doi:10.3390/nu9060603)
Supplement: Supplementary file 1 [file nutrients-09-00603-s001.zip]

Archive with 1 entries (1 files):
- nutrients-199126-supplementary.pdf
